# Supplementary material for: Porcupine inhibitors impair trabecular and cortical bone mass and strength in mice
Source: J Endocrinol. 2018 May 2;238(1):13–23. doi: 10.1530/JOE-18-0153 (PMC5987170; doi:10.1530/JOE-18-0153)
Supplement: Supplemental Table 1 [file joe-237-13-t001.xlsx]

## Sheet: Table S1
Table S1: Microarchitecture of the femur by µCT
	Vehicle			LGK low				LGK high				C59
	Mean	SEM		Mean	SEM	P value		Mean	SEM	P value		Mean	SEM	P value
Tissue volume (mm3)	0.36061	0.00342		0.38978	0.005	<0.001		0.38201	0.00308	0.005		0.37117	0.00501	0.277
Bone volume (mm3)	0.07951	0.00237		0.06321	0.0024	<0.001		0.05958	0.00307	<0.001		0.06758	0.0027	0.008
BV/TV (%)	22.0468	0.62222		16.2269	0.61688	<0.001		15.5862	0.77918	<0.001		18.1783	0.59816	<0.001
Tissue surface (mm²)	6.19717	0.05707		6.6427	0.07528	<0.001		6.54236	0.0513	0.003		6.3565	0.07478	0.295
Bone surface (mm²)	6.55796	0.17229		5.60726	0.18059	0.002		5.18972	0.17424	<0.001		5.76385	0.1919	0.011
Intersection surface (mm²)	1.61162	0.04856		1.24558	0.03662	<0.001		1.16202	0.04832	<0.001		1.4029	0.04037	0.004
Bone surface/volume ratio (1/mm)	82.6288	1.09563		88.9627	1.40699	0.005		87.9111	1.90886	0.023		85.5392	1.04381	0.341
Bone surface density (1/mm)	18.1754	0.39745		14.3864	0.43165	<0.001		13.5817	0.43738	<0.001		15.51	0.39981	<0.001
Trabecular pattern factor (1/mm)	17.835	0.7283		25.8338	0.73597	<0.001		26.63	1.02524	<0.001		23.172	0.70598	<0.001
Structure model index	1.69384	0.03703		2.0175	0.02939	<0.001		2.03913	0.0234	<0.001		1.92065	0.02648	<0.001
Trabecular Thickness (mm)	0.04768	0.00091		0.04563	0.00084	0.26		0.04614	0.00112	0.506		0.04696	0.00053	0.93
Trabecular Number (/mm)	4.63041	0.12813		3.55924	0.12556	<0.001		3.36441	0.10977	<0.001		3.86853	0.10871	<0.001
Trabecular Separation (mm)	0.11815	0.0009		0.1226	0.00086	0.005		0.12346	0.00086	0.001		0.12223	0.00084	0.011
Trabecular BMD (g/cm3)	0.38233	0.00617		0.31935	0.00685	<0.001		0.31687	0.00838	<0.001		0.34251	0.00593	0.001
Cortical Area (mm²)	0.70631	0.00818		0.5919	0.01018	<0.001		0.56211	0.00582	<0.001		0.64512	0.00997	<0.001
Cortical Thickness (mm)	0.17568	0.00196554		0.146654	0.00316501	<0.001		0.141268	0.00165701	<0.001		0.1601	0.00194352	<0.001
Mean Polar Moment of Inertia (mm4)	0.3085	0.00484		0.26013	0.00391	<0.001		0.23854	0.00309	<0.001		0.28205	0.00818	0.012
Periosteal perimeter (mm)	4.57269	0.0175548		4.5009	0.0201941	0.17		4.42381	0.0141018	0.001		4.53203	0.0329199	0.636
Endosteal perimeter (mm)	3.46842	0.0185169		3.57908	0.0349023	0.064		3.53584	0.0190574	0.392		3.52569	0.0306984	0.534
Periosteal radius (mm)	0.727473	0.00279281		0.716053	0.0032127	0.17		0.703788	0.00224347	0.001		0.721005	0.00523726	0.636
Endosteal radius (mm)	0.551794	0.00294587		0.569399	0.00555264	0.064		0.562519	0.00303186	0.392		0.560905	0.00488384	0.534
Cortical total porosity (%)	3.52341	0.72304		3.56332	0.82538	1		2.99206	0.61785	0.961		2.87185	0.57824	0.923
Cortical pore diameter (mm)	0.01384	0.00029		0.01391	0.00025	0.999		0.01345	0.00023	0.661		0.01364	0.00018	0.947
SEM : Standard error of the mean
P values are versus Vehicle
