# Supplementary material for: Porcupine inhibitors impair trabecular and cortical bone mass and strength in mice
Source: J Endocrinol. 2018 May 2;238(1):13–23. doi: 10.1530/JOE-18-0153 (PMC5987170; doi:10.1530/JOE-18-0153)
Supplement: Supplemental Table 2 [file joe-237-13-t002.xlsx]

## Sheet: Table S2
Table S2: Mechanical strength assessed by the 3-point bending test
	Vehicle			LGK low				LGK high				C59
	Mean	SEM		Mean	SEM	P value		Mean	SEM	P value		Mean	SEM	P value
Stiffness (N/mm)	146.362	7.61854		131.912	7.62052	0.509		94.8721	10.3614	<0.001		122.847	7.16667	0.128
D(yeild) (mm)	0.11465	0.0105282		0.108704	0.00858507	0.982		0.104854	0.0133359	0.902		0.125217	0.00934044	0.876
F(yeild) (N)	15.8907	0.63981		13.6489	0.528724	0.269		10.5913	1.48855	0.001		14.7629	0.752068	0.803
E(yeild) (mJ)	0.973859	0.133731		0.769041	0.0632198	0.547		0.663477	0.114081	0.2		0.989015	0.111605	1
D(Fmax) (mm)	0.19599	0.00800335		0.191992	0.00978908	0.999		0.231997	0.0326021	0.371		0.202708	0.010008	0.996
F(max) (N)	21.3025	0.453228		18.7172	0.733235	0.049		15.453	0.556891	<0.001		18.4324	0.819007	0.025
E(Fmax) (mJ)	2.54238	0.120088		2.16219	0.134571	0.297		1.89723	0.175639	0.026		2.28482	0.186501	0.629
Toughness (mJ)	5.21998	0.419466		4.57848	0.497113	0.705		3.44402	0.403467	0.026		4.8845	0.344004	0.956
SEM : Standard error of the mean
P values are versus Vehicle
