# Supplementary material for: Porcupine inhibitors impair trabecular and cortical bone mass and strength in mice
Source: J Endocrinol. 2018 May 2;238(1):13–23. doi: 10.1530/JOE-18-0153 (PMC5987170; doi:10.1530/JOE-18-0153)
Supplement: Supplemental Table 3 [file joe-237-13-t003.xlsx]

## Sheet: Table S3
Table S3: Static and dynamic histomorphometry																																			peri-radie		endo-radie		Tissue_Cortikal_TMD		Material_Cortikal_TMD		Total porosity		pore diameter
																																		SEM	Mean	SEM	Mean	SEM	Mean	SEM	Mean	SEM	Mean	SEM	Mean	SEM
	Vehicle			LGK high																														0.0185169	0.727473	0.00279281	0.551794	0.00294587	1.16767	0.01521	1.20408	0.01413	3.52341	0.72304	0.01384	0.00029
Femur	Mean	SEM		Mean	SEM	P value																												0.0349023	0.716053	0.0032127	0.569399	0.00555264	1.17034	0.01895	1.21068	0.0175	3.56332	0.82538	0.01391	0.00025
Bone area (mm²)	1.6898	0.00974026		1.59805	0.0180686	0.005																												0.0190574	0.703788	0.00224347	0.562519	0.00303186	1.17558	0.01836	1.21531	0.01734	2.99206	0.61785	0.01345	0.00023
Medullary area (mm²)	0.948277	0.011263		0.995526	0.0170321	0.09																												0.0306984	0.721005	0.00523726	0.560905	0.00488384	1.18096	0.01649	1.21781	0.01547	2.87185	0.57824	0.01364	0.00018
Cortical area (mm²)	0.741528	0.00883865		0.602526	0.00942575	<0.001
Cortical thickness (µm)	174.588	2.38898		142.994	2.36466	<0.001
Periosteal perimeter (mm)	4.82792	0.0276381		4.68462	0.0395401	0.018
Endosteal perimeter (mm)	3.66896	0.0310734		3.74687	0.0396828	0.235
Ps.MS/BS (%)	32.896	3.11741		28.628	2.30733	0.467
Ps.MAR (µm/d)	1.71585	0.0745834		1.07832	0.170551	0.004
Ps.BFR/BS (m3/µm2/y)	204.762	19.5621		115.131	20.6156	0.043
Ec.MS/BS (%)	68.6743	3.67652		66.7435	2.60886	0.848
Ec.MAR (µm/d)	2.18698	0.138088		2.22702	0.12723	0.969
Ec.BFR/BS (µm3/µm2/y)	540.159	28.7239		548.448	46.2087	0.986
Ec.N.Oc/B.Pm	2.91626	0.479375		5.26499	0.727381	0.007
Ec.Oc.S/BS	0.940169	0.142891		1.6701	0.225347	0.006
Ps.N.Oc/B.Pm	1.46017	0.184662		1.02449	0.151277	0.133
Ps.Oc.S/BS	4.86837	0.617045		3.44719	0.533795	0.184
Ec.Oc.S/BS	1.36885	0.277161		2.63078	0.342343	0.006
L5 vertebral body
MS/BS (%)	42.1342	2.32901		43.5071	1.10377	0.815
MAR (µm/d)	1.03833	0.0486558		0.831243	0.0337404	0.001
BFR (µm3/µm2/y)	161.73	14.27		128.17	6.4	0.049
N.Oc/BS (%)	8.97724	0.8635		12.6214	1.07894	0.024
N.Oc/mm2 of tissue	40.8669	3.21718		43.302	3.92016	0.841
N.Oc/mm2 of Bone	259.85	18.0879		395.546	41.9086	0.007
SEM : Standard error of the mean
P values are versus Vehicle
