# Supplementary material for: Porcupine inhibitors impair trabecular and cortical bone mass and strength in mice
Source: J Endocrinol. 2018 May 2;238(1):13–23. doi: 10.1530/JOE-18-0153 (PMC5987170; doi:10.1530/JOE-18-0153)
Supplement: Supplemental Table 4 [file joe-237-13-t004.xlsx]

## Sheet: Table S4
Table S4: Microarchitecture of the L5 vertebral body by µCT
	Vehicle			LGK low				LGK high				C59
	Mean	SEM		Mean	SEM	P value		Mean	SEM	P value		Mean	SEM	P value
Tissue volume (mm3)	0.3056	0.0037		0.32	0.0044	0.153		0.3229	0.0062	0.064		0.3032	0.0067	0.993
Bone volume (mm3)	0.0717	0.0018		0.0529	0.0028	<0.001		0.0468	0.0023	<0.001		0.058	0.0015	<0.001
BV/TV (%)	23.4626	0.4732		16.5355	0.9065	<0.001		14.5818	0.8769	<0.001		19.1759	0.5511	<0.001
Tissue surface (mm²)	3.9132	0.0312		4.0582	0.05	0.183		4.0888	0.0687	0.079		3.933	0.0712	0.997
Bone surface (mm²)	5.9267	0.1431		4.9251	0.2005	<0.001		4.59	0.183	<0.001		5.1724	0.1475	0.01
Intersection surface (mm²)	1.2036	0.0359		0.9638	0.0466	<0.001		0.8897	0.0386	<0.001		1.0998	0.0466	0.218
Bone surface/volume ratio (1/mm)	82.7288	1.2551		94.0976	2.7958	0.002		98.8994	3.1794	<0.001		89.2054	1.5587	0.126
Bone surface density (1/mm)	19.387	0.3643		15.386	0.5716	<0.001		14.2482	0.599	<0.001		17.0601	0.319	0.003
Trabecular pattern factor (1/mm)	15.1591	0.4334		22.2035	0.9138	<0.001		23.1657	0.9731	<0.001		19.7321	0.5589	<0.001
Structure model index	1.4884	0.0227		1.7722	0.0373	<0.001		1.7832	0.044	<0.001		1.7061	0.0321	<0.001
Trabecular Thickness (mm)	0.0433	0.0006		0.0402	0.0012	0.075		0.0379	0.0012	0.001		0.0416	0.0008	0.538
Trabecular Number (/mm)	5.4289	0.1147		4.101	0.1714	<0.001		3.8338	0.172	<0.001		4.6104	0.0899	0.001
Trabecular Separation (mm)	0.1367	0.0025		0.1599	0.004	<0.001		0.1653	0.0032	<0.001		0.1525	0.0027	0.002
Cortical Area (mm²)	0.3031	0.0094		0.2599	0.0069	0.018		0.2315	0.0138	<0.001		0.294	0.013	0.934
Cortical Thickness (mm)	0.057	0.0014		0.0485	0.0013	0.001		0.0454	0.0017	<0.001		0.0537	0.0019	0.39
Mean Polar Moment of Inertia (mm4)	0.1917	0.0088		0.1682	0.007	0.211		0.1452	0.0115	0.003		0.1918	0.0098	1
SEM : Standard error of the mean
P values are versus Vehicle
P values are versus Vehicle
